# Supplementary material for: The Comparison of Advanced Electrospun Materials Based on Poly(-3-hydroxybutyrate) with Natural and Synthetic Additives
Source: J Funct Biomater. 2022 Feb 28;13(1):23. doi: 10.3390/jfb13010023 (PMC8955504; doi:10.3390/jfb13010023)
Supplement: Supplementary file 1 [file jfb-13-00023-s001.zip]

Archive with 1 entries (1 files):
- jfb-1604219-supplementary.pdf
